# Supplementary material for: Fluid Responsiveness Is Associated with Successful Weaning after Liver Transplant Surgery
Source: J Pers Med. 2024 Apr 18;14(4):429. doi: 10.3390/jpm14040429 (PMC11051314; doi:10.3390/jpm14040429)
Supplement: Supplementary file 1 [file jpm-14-00429-s001.zip]

Archive with 1 entries (1 files):
- jpm-2946254-supplementary.pdf
